# Supplementary material for: A Predictive Model for Thiol Reactivity of N‑Heteroaryl α‑Methylene−γ-LactamsA Medicinally Relevant Covalent Reactive Group
Source: J Med Chem. 2025 May 23;68(11):11948–61. doi: 10.1021/acs.jmedchem.5c00833 (PMC12169685; doi:10.1021/acs.jmedchem.5c00833)
Supplement: Supplementary file 2 [file jm5c00833_si_002.csv]

Compound	SMILES	GSH t1/2 (min)	log(E/Eo)
1a	O=C1C(CCN1C2=CC=CN=C2)=C	452	-0.456
1b	O=C1C(CCN1C2=CN=CN=C2)=C	80	ND
1c	O=C1C(CCN1C2=CC=CS2)=C	651	-0.208
1d	O=C1C(CCN1C2=CSC=C2)=C	1733	-0.453
1e	O=C1C(CCN1C2=CN=CN2C)=C	264	ND
1f	O=C1C(CCN1C2=NC(C(F)(F)F)=CC=C2)=C	25	ND
1g	O=C1C(CCN1C2=CN=C(C(F)(F)F)N=C2)=C	22	ND
1h	O=C1C(CCN1C2=CN(C)N=C2)=C	6188	ND
2a	O=C1N(C2=CC=NC=C2)CCC1=C	4	-1.158
2b	O=C1N(C2=NC=CS2)CCC1=C	39	-0.857
2c	O=C1N(C2=NC=CN=C2)CCC1=C	77	-0.808
2d	O=C1N(C2=NC=CC=C2)CCC1=C	131	-0.431
2e	O=C1N(C2=CC3=C(N=CC=C3)C=C2)CCC1=C	733	ND
2f	O=C1N(C2=CSC3=C2C=CC=C3)CCC1=C	1386	ND
2g	O=C1N(C2=CC(C=CC=C3)=C3S2)CCC1=C	1412	ND
2h	O=C1N(C2=CN=CC3=CC=CC=C32)CCC1=C	ND	ND
2i	O=C1N(C2=COC=C2)CCC1=C	ND	ND
3a	C=CC(NC1=CC=CC=C1)=O	ND	ND
3b	C=CC(N1CCCCC1)=O	ND	ND
3c	O=C(NC1=CC=CC=C1)/C=C/CN(C)C	ND	ND
3d	O=C(C=C)N1C[C@H](C)N(C)CC1	ND	ND
S1	O=C1C(CCN1C2=CC=CC=C2)=C	1188	-0.334
