# Supplementary material for: A Predictive Model for Thiol Reactivity of N‑Heteroaryl α‑Methylene−γ-LactamsA Medicinally Relevant Covalent Reactive Group
Source: J Med Chem. 2025 May 23;68(11):11948–61. doi: 10.1021/acs.jmedchem.5c00833 (PMC12169685; doi:10.1021/acs.jmedchem.5c00833)
Supplement: Supplementary file 3 [file jm5c00833_si_003.zip]

Archive with 2,520 entries (2,399 files):
- FIDs for publication_after review/
- __MACOSX/._FIDs for publication_after review
- FIDs for publication_after review/.DS_Store
- __MACOSX/FIDs for publication_after review/._.DS_Store
- FIDs for publication_after review/2g/
- __MACOSX/FIDs for publication_after review/._2g
- FIDs for publication_after review/1h/
- __MACOSX/FIDs for publication_after review/._1h
- FIDs for publication_after review/1f/
- __MACOSX/FIDs for publication_after review/._1f
- FIDs for publication_after review/2i/
- __MACOSX/FIDs for publication_after review/._2i
- FIDs for publication_after review/1a/
- __MACOSX/FIDs for publication_after review/._1a
- FIDs for publication_after review/1g/
- __MACOSX/FIDs for publication_after review/._1g
- FIDs for publication_after review/2h/
- __MACOSX/FIDs for publication_after review/._2h
- FIDs for publication_after review/2a/
- __MACOSX/FIDs for publication_after review/._2a
- FIDs for publication_after review/2f/
- __MACOSX/FIDs for publication_after review/._2f
- FIDs for publication_after review/2c/
- __MACOSX/FIDs for publication_after review/._2c
- FIDs for publication_after review/2d/
- __MACOSX/FIDs for publication_after review/._2d
- FIDs for publication_after review/1b/
- __MACOSX/FIDs for publication_after review/._1b
- FIDs for publication_after review/1e/
- __MACOSX/FIDs for publication_after review/._1e
- FIDs for publication_after review/1d/
- __MACOSX/FIDs for publication_after review/._1d
- FIDs for publication_after review/1c/
- __MACOSX/FIDs for publication_after review/._1c
- FIDs for publication_after review/2e/
- __MACOSX/FIDs for publication_after review/._2e
- FIDs for publication_after review/2b/
- __MACOSX/FIDs for publication_after review/._2b
- FIDs for publication_after review/2g/structure.mol
- __MACOSX/FIDs for publication_after review/2g/._structure.mol
- FIDs for publication_after review/2g/.DS_Store
- __MACOSX/FIDs for publication_after review/2g/._.DS_Store
- FIDs for publication_after review/2g/11/
- __MACOSX/FIDs for publication_after review/2g/._11
- FIDs for publication_after review/2g/details.txt
- __MACOSX/FIDs for publication_after review/2g/._details.txt
- FIDs for publication_after review/2g/10/
- __MACOSX/FIDs for publication_after review/2g/._10
- FIDs for publication_after review/1h/structure.mol
- __MACOSX/FIDs for publication_after review/1h/._structure.mol
- FIDs for publication_after review/1h/11/
- __MACOSX/FIDs for publication_after review/1h/._11
- FIDs for publication_after review/1h/details.txt
- __MACOSX/FIDs for publication_after review/1h/._details.txt
- FIDs for publication_after review/1h/10/
- __MACOSX/FIDs for publication_after review/1h/._10
- FIDs for publication_after review/1f/structure.mol
- __MACOSX/FIDs for publication_after review/1f/._structure.mol
- FIDs for publication_after review/1f/11/
- __MACOSX/FIDs for publication_after review/1f/._11
- FIDs for publication_after review/1f/details.txt
- __MACOSX/FIDs for publication_after review/1f/._details.txt
- FIDs for publication_after review/1f/10/
- __MACOSX/FIDs for publication_after review/1f/._10
- FIDs for publication_after review/2i/structure.mol
- __MACOSX/FIDs for publication_after review/2i/._structure.mol
- FIDs for publication_after review/2i/.DS_Store
- __MACOSX/FIDs for publication_after review/2i/._.DS_Store
- FIDs for publication_after review/2i/details.txt
- __MACOSX/FIDs for publication_after review/2i/._details.txt
- FIDs for publication_after review/2i/10/
- __MACOSX/FIDs for publication_after review/2i/._10
- FIDs for publication_after review/2i/12/
- __MACOSX/FIDs for publication_after review/2i/._12
- FIDs for publication_after review/1a/structure.mol
- __MACOSX/FIDs for publication_after review/1a/._structure.mol
- FIDs for publication_after review/1a/.DS_Store
- __MACOSX/FIDs for publication_after review/1a/._.DS_Store
- FIDs for publication_after review/1a/11/
- __MACOSX/FIDs for publication_after review/1a/._11
- FIDs for publication_after review/1a/details.txt
- __MACOSX/FIDs for publication_after review/1a/._details.txt
- FIDs for publication_after review/1a/10/
- __MACOSX/FIDs for publication_after review/1a/._10
- FIDs for publication_after review/1g/structure.mol
- __MACOSX/FIDs for publication_after review/1g/._structure.mol
- FIDs for publication_after review/1g/.DS_Store
- __MACOSX/FIDs for publication_after review/1g/._.DS_Store
- FIDs for publication_after review/1g/11/
- __MACOSX/FIDs for publication_after review/1g/._11
- FIDs for publication_after review/1g/details.txt
- __MACOSX/FIDs for publication_after review/1g/._details.txt
- FIDs for publication_after review/1g/10/
- __MACOSX/FIDs for publication_after review/1g/._10
- FIDs for publication_after review/2h/structure.mol
- __MACOSX/FIDs for publication_after review/2h/._structure.mol
- FIDs for publication_after review/2h/.DS_Store
- __MACOSX/FIDs for publication_after review/2h/._.DS_Store
- FIDs for publication_after review/2h/details.txt
- __MACOSX/FIDs for publication_after review/2h/._details.txt
- FIDs for publication_after review/2h/10/
- __MACOSX/FIDs for publication_after review/2h/._10
- FIDs for publication_after review/2h/12/
- __MACOSX/FIDs for publication_after review/2h/._12
- FIDs for publication_after review/2a/structure.mol
- __MACOSX/FIDs for publication_after review/2a/._structure.mol
- FIDs for publication_after review/2a/.DS_Store
- __MACOSX/FIDs for publication_after review/2a/._.DS_Store
- FIDs for publication_after review/2a/details.txt
- __MACOSX/FIDs for publication_after review/2a/._details.txt
- FIDs for publication_after review/2a/10/
- __MACOSX/FIDs for publication_after review/2a/._10
- FIDs for publication_after review/2a/12/
- __MACOSX/FIDs for publication_after review/2a/._12
- FIDs for publication_after review/2f/structure.mol
- __MACOSX/FIDs for publication_after review/2f/._structure.mol
- FIDs for publication_after review/2f/.DS_Store
- __MACOSX/FIDs for publication_after review/2f/._.DS_Store
- FIDs for publication_after review/2f/details.txt
- __MACOSX/FIDs for publication_after review/2f/._details.txt
- FIDs for publication_after review/2f/10/
- __MACOSX/FIDs for publication_after review/2f/._10
- FIDs for publication_after review/2f/12/
- __MACOSX/FIDs for publication_after review/2f/._12
- FIDs for publication_after review/2c/structure.mol
- __MACOSX/FIDs for publication_after review/2c/._structure.mol
- FIDs for publication_after review/2c/.DS_Store
- __MACOSX/FIDs for publication_after review/2c/._.DS_Store
- FIDs for publication_after review/2c/11/
- __MACOSX/FIDs for publication_after review/2c/._11
- FIDs for publication_after review/2c/details.txt
- __MACOSX/FIDs for publication_after review/2c/._details.txt
- FIDs for publication_after review/2c/10/
- __MACOSX/FIDs for publication_after review/2c/._10
- FIDs for publication_after review/2d/structure.mol
- __MACOSX/FIDs for publication_after review/2d/._structure.mol
- FIDs for publication_after review/2d/.DS_Store
- __MACOSX/FIDs for publication_after review/2d/._.DS_Store
- FIDs for publication_after review/2d/20/
- __MACOSX/FIDs for publication_after review/2d/._20
- FIDs for publication_after review/2d/details.txt
- __MACOSX/FIDs for publication_after review/2d/._details.txt
- FIDs for publication_after review/2d/10/
- __MACOSX/FIDs for publication_after review/2d/._10
- FIDs for publication_after review/1b/structure.mol
- __MACOSX/FIDs for publication_after review/1b/._structure.mol
- FIDs for publication_after review/1b/.DS_Store
- __MACOSX/FIDs for publication_after review/1b/._.DS_Store
- FIDs for publication_after review/1b/11/
- __MACOSX/FIDs for publication_after review/1b/._11
- FIDs for publication_after review/1b/details.txt
- __MACOSX/FIDs for publication_after review/1b/._details.txt
- FIDs for publication_after review/1b/10/
- __MACOSX/FIDs for publication_after review/1b/._10
- FIDs for publication_after review/1e/structure.mol
- __MACOSX/FIDs for publication_after review/1e/._structure.mol
- FIDs for publication_after review/1e/.DS_Store
- __MACOSX/FIDs for publication_after review/1e/._.DS_Store
- FIDs for publication_after review/1e/11/
- __MACOSX/FIDs for publication_after review/1e/._11
- FIDs for publication_after review/1e/details.txt
- __MACOSX/FIDs for publication_after review/1e/._details.txt
- FIDs for publication_after review/1e/10/
- __MACOSX/FIDs for publication_after review/1e/._10
- FIDs for publication_after review/1d/structure.mol
- __MACOSX/FIDs for publication_after review/1d/._structure.mol
- FIDs for publication_after review/1d/.DS_Store
- __MACOSX/FIDs for publication_after review/1d/._.DS_Store
- FIDs for publication_after review/1d/11/
- __MACOSX/FIDs for publication_after review/1d/._11
- FIDs for publication_after review/1d/details.txt
- __MACOSX/FIDs for publication_after review/1d/._details.txt
- FIDs for publication_after review/1d/10/
- __MACOSX/FIDs for publication_after review/1d/._10
- FIDs for publication_after review/1c/structure.mol
- __MACOSX/FIDs for publication_after review/1c/._structure.mol
- FIDs for publication_after review/1c/11/
- __MACOSX/FIDs for publication_after review/1c/._11
- FIDs for publication_after review/1c/details.txt
- __MACOSX/FIDs for publication_after review/1c/._details.txt
- FIDs for publication_after review/1c/10/
- __MACOSX/FIDs for publication_after review/1c/._10
- FIDs for publication_after review/2e/structure.mol
- __MACOSX/FIDs for publication_after review/2e/._structure.mol
- FIDs for publication_after review/2e/.DS_Store
- __MACOSX/FIDs for publication_after review/2e/._.DS_Store
- FIDs for publication_after review/2e/details.txt
- __MACOSX/FIDs for publication_after review/2e/._details.txt
- FIDs for publication_after review/2e/10/
- __MACOSX/FIDs for publication_after review/2e/._10
- FIDs for publication_after review/2e/12/
- __MACOSX/FIDs for publication_after review/2e/._12
- FIDs for publication_after review/2b/structure.mol
- __MACOSX/FIDs for publication_after review/2b/._structure.mol
- FIDs for publication_after review/2b/.DS_Store
- __MACOSX/FIDs for publication_after review/2b/._.DS_Store
- FIDs for publication_after review/2b/details.txt
- __MACOSX/FIDs for publication_after review/2b/._details.txt
- FIDs for publication_after review/2b/10/
- __MACOSX/FIDs for publication_after review/2b/._10
- FIDs for publication_after review/2b/12/
- __MACOSX/FIDs for publication_after review/2b/._12
- FIDs for publication_after review/2g/11/uxnmr.par
- __MACOSX/FIDs for publication_after review/2g/11/._uxnmr.par
- FIDs for publication_after review/2g/11/prosol_History
- __MACOSX/FIDs for publication_after review/2g/11/._prosol_History
- FIDs for publication_after review/2g/11/pulseprogram
- __MACOSX/FIDs for publication_after review/2g/11/._pulseprogram
- FIDs for publication_after review/2g/11/precom.output
- __MACOSX/FIDs for publication_after review/2g/11/._precom.output
- FIDs for publication_after review/2g/11/format.temp
- __MACOSX/FIDs for publication_after review/2g/11/._format.temp
- FIDs for publication_after review/2g/11/audita.txt
- __MACOSX/FIDs for publication_after review/2g/11/._audita.txt
- FIDs for publication_after review/2g/11/pdata/
- __MACOSX/FIDs for publication_after review/2g/11/._pdata
- FIDs for publication_after review/2g/11/cpdprg2
- __MACOSX/FIDs for publication_after review/2g/11/._cpdprg2
- FIDs for publication_after review/2g/11/fq1list
- __MACOSX/FIDs for publication_after review/2g/11/._fq1list
- FIDs for publication_after review/2g/11/stanprogram9852
- __MACOSX/FIDs for publication_after review/2g/11/._stanprogram9852
- FIDs for publication_after review/2g/11/fid
- __MACOSX/FIDs for publication_after review/2g/11/._fid
- FIDs for publication_after review/2g/11/shimvalues
- __MACOSX/FIDs for publication_after review/2g/11/._shimvalues
- FIDs for publication_after review/2g/11/uxnmr.info
- __MACOSX/FIDs for publication_after review/2g/11/._uxnmr.info
- FIDs for publication_after review/2g/11/scon2
- __MACOSX/FIDs for publication_after review/2g/11/._scon2
- FIDs for publication_after review/2g/11/acqu
- __MACOSX/FIDs for publication_after review/2g/11/._acqu
- FIDs for publication_after review/2g/11/acqus
- __MACOSX/FIDs for publication_after review/2g/11/._acqus
- FIDs for publication_after review/2g/11/specpar
- __MACOSX/FIDs for publication_after review/2g/11/._specpar
- FIDs for publication_after review/2g/10/uxnmr.par
- __MACOSX/FIDs for publication_after review/2g/10/._uxnmr.par
- FIDs for publication_after review/2g/10/prosol_History
- __MACOSX/FIDs for publication_after review/2g/10/._prosol_History
- FIDs for publication_after review/2g/10/pulseprogram
- __MACOSX/FIDs for publication_after review/2g/10/._pulseprogram
- FIDs for publication_after review/2g/10/precom.output
- __MACOSX/FIDs for publication_after review/2g/10/._precom.output
- FIDs for publication_after review/2g/10/format.temp
- __MACOSX/FIDs for publication_after review/2g/10/._format.temp
- FIDs for publication_after review/2g/10/audita.txt
- __MACOSX/FIDs for publication_after review/2g/10/._audita.txt
- FIDs for publication_after review/2g/10/pdata/
- __MACOSX/FIDs for publication_after review/2g/10/._pdata
- FIDs for publication_after review/2g/10/fq1list
- __MACOSX/FIDs for publication_after review/2g/10/._fq1list
- FIDs for publication_after review/2g/10/stanprogram9852
- __MACOSX/FIDs for publication_after review/2g/10/._stanprogram9852
- FIDs for publication_after review/2g/10/fid
- __MACOSX/FIDs for publication_after review/2g/10/._fid
- FIDs for publication_after review/2g/10/shimvalues
- __MACOSX/FIDs for publication_after review/2g/10/._shimvalues
- FIDs for publication_after review/2g/10/uxnmr.info
- __MACOSX/FIDs for publication_after review/2g/10/._uxnmr.info
- FIDs for publication_after review/2g/10/scon2
- __MACOSX/FIDs for publication_after review/2g/10/._scon2
- FIDs for publication_after review/2g/10/acqu
- __MACOSX/FIDs for publication_after review/2g/10/._acqu
- FIDs for publication_after review/2g/10/acqus
- __MACOSX/FIDs for publication_after review/2g/10/._acqus
- FIDs for publication_after review/2g/10/specpar
- __MACOSX/FIDs for publication_after review/2g/10/._specpar
- FIDs for publication_after review/1h/11/uxnmr.par
- __MACOSX/FIDs for publication_after review/1h/11/._uxnmr.par
- FIDs for publication_after review/1h/11/prosol_History
- __MACOSX/FIDs for publication_after review/1h/11/._prosol_History
- FIDs for publication_after review/1h/11/stanprogram7688
- __MACOSX/FIDs for publication_after review/1h/11/._stanprogram7688
- FIDs for publication_after review/1h/11/pulseprogram
- __MACOSX/FIDs for publication_after review/1h/11/._pulseprogram
- FIDs for publication_after review/1h/11/precom.output
- __MACOSX/FIDs for publication_after review/1h/11/._precom.output
- FIDs for publication_after review/1h/11/format.temp
- __MACOSX/FIDs for publication_after review/1h/11/._format.temp
- FIDs for publication_after review/1h/11/audita.txt
- __MACOSX/FIDs for publication_after review/1h/11/._audita.txt
- FIDs for publication_after review/1h/11/pdata/
- __MACOSX/FIDs for publication_after review/1h/11/._pdata
- FIDs for publication_after review/1h/11/cpdprg2
- __MACOSX/FIDs for publication_after review/1h/11/._cpdprg2
- FIDs for publication_after review/1h/11/fq1list
- __MACOSX/FIDs for publication_after review/1h/11/._fq1list
- FIDs for publication_after review/1h/11/fid
- __MACOSX/FIDs for publication_after review/1h/11/._fid
- FIDs for publication_after review/1h/11/shimvalues
- __MACOSX/FIDs for publication_after review/1h/11/._shimvalues
- FIDs for publication_after review/1h/11/uxnmr.info
- __MACOSX/FIDs for publication_after review/1h/11/._uxnmr.info
- FIDs for publication_after review/1h/11/scon2
- __MACOSX/FIDs for publication_after review/1h/11/._scon2
- FIDs for publication_after review/1h/11/acqu
- __MACOSX/FIDs for publication_after review/1h/11/._acqu
- FIDs for publication_after review/1h/11/acqus
- __MACOSX/FIDs for publication_after review/1h/11/._acqus
[truncated: 2,220 more entries]
