# Supplementary material for: A Predictive Model for Thiol Reactivity of N‑Heteroaryl α‑Methylene−γ-LactamsA Medicinally Relevant Covalent Reactive Group
Source: J Med Chem. 2025 May 23;68(11):11948–61. doi: 10.1021/acs.jmedchem.5c00833 (PMC12169685; doi:10.1021/acs.jmedchem.5c00833)
Supplement: Supplementary file 3 [file jm5c00833_si_003.zip › FIDs for publication_after review/2g/structure.mol]

structure.mol
  ChemDraw01212511382D

  0  0  0     0  0              0 V3000
M  V30 BEGIN CTAB
M  V30 COUNTS 16 18 0 0 0
M  V30 BEGIN ATOM
M  V30 1 O 1.491050 -0.579013 0.000000 0
M  V30 2 C 1.319450 0.227837 0.000000 0
M  V30 3 C 1.871375 0.841087 0.000000 0
M  V30 4 C 1.458875 1.555537 0.000000 0
M  V30 5 C 0.652025 1.383938 0.000000 0
M  V30 6 N 0.565675 0.563337 0.000000 0
M  V30 7 C -0.148775 0.150837 0.000000 0
M  V30 8 C 2.691975 0.754737 0.000000 0
M  V30 9 C -0.902550 0.486338 0.000000 0
M  V30 10 C -1.454475 -0.126638 0.000000 0
M  V30 11 C -1.041975 -0.841087 0.000000 0
M  V30 12 S -0.235125 -0.669763 0.000000 0
M  V30 13 C -2.279475 -0.126638 0.000000 0
M  V30 14 C -2.691975 -0.841087 0.000000 0
M  V30 15 C -2.279475 -1.555537 0.000000 0
M  V30 16 C -1.454475 -1.555537 0.000000 0
M  V30 END ATOM
M  V30 BEGIN BOND
M  V30 1 2 1 2
M  V30 2 1 2 3
M  V30 3 1 3 4
M  V30 4 1 4 5
M  V30 5 1 5 6
M  V30 6 1 2 6
M  V30 7 1 6 7
M  V30 8 2 3 8
M  V30 9 2 7 9
M  V30 10 1 9 10
M  V30 11 2 10 11
M  V30 12 1 11 12
M  V30 13 1 12 7
M  V30 14 1 10 13
M  V30 15 2 13 14
M  V30 16 1 14 15
M  V30 17 2 15 16
M  V30 18 1 16 11
M  V30 END BOND
M  V30 END CTAB
M  END
