# Supplementary material for: A Predictive Model for Thiol Reactivity of N‑Heteroaryl α‑Methylene−γ-LactamsA Medicinally Relevant Covalent Reactive Group
Source: J Med Chem. 2025 May 23;68(11):11948–61. doi: 10.1021/acs.jmedchem.5c00833 (PMC12169685; doi:10.1021/acs.jmedchem.5c00833)
Supplement: Supplementary file 3 [file jm5c00833_si_003.zip › FIDs for publication_after review/1h/structure.mol]

structure.mol
  ChemDraw02022416062D

 13 14  0  0  0  0  0  0  0  0999 V2000
    1.0597    1.0473    0.0000 O   0  0  0  0  0  0  0  0  0  0  0  0
    1.0597    0.2223    0.0000 C   0  0  0  0  0  0  0  0  0  0  0  0
    1.7272   -0.2627    0.0000 C   0  0  0  0  0  0  0  0  0  0  0  0
    1.4722   -1.0473    0.0000 C   0  0  0  0  0  0  0  0  0  0  0  0
    0.6472   -1.0473    0.0000 C   0  0  0  0  0  0  0  0  0  0  0  0
    0.3923   -0.2627    0.0000 N   0  0  0  0  0  0  0  0  0  0  0  0
   -0.3923   -0.0077    0.0000 C   0  0  0  0  0  0  0  0  0  0  0  0
   -1.0597   -0.4926    0.0000 C   0  0  0  0  0  0  0  0  0  0  0  0
   -1.7272   -0.0077    0.0000 N   0  0  0  0  0  0  0  0  0  0  0  0
   -2.5118   -0.2627    0.0000 C   0  0  0  0  0  0  0  0  0  0  0  0
   -1.4722    0.7769    0.0000 N   0  0  0  0  0  0  0  0  0  0  0  0
   -0.6472    0.7769    0.0000 C   0  0  0  0  0  0  0  0  0  0  0  0
    2.5118   -0.0077    0.0000 C   0  0  0  0  0  0  0  0  0  0  0  0
  1  2  2  0      
  2  3  1  0      
  3  4  1  0      
  4  5  1  0      
  5  6  1  0      
  2  6  1  0      
  6  7  1  0      
  7  8  2  0      
  8  9  1  0      
  9 10  1  0      
  9 11  1  0      
 11 12  2  0      
  7 12  1  0      
  3 13  2  0      
M  END
