# Supplementary material for: A Predictive Model for Thiol Reactivity of N‑Heteroaryl α‑Methylene−γ-LactamsA Medicinally Relevant Covalent Reactive Group
Source: J Med Chem. 2025 May 23;68(11):11948–61. doi: 10.1021/acs.jmedchem.5c00833 (PMC12169685; doi:10.1021/acs.jmedchem.5c00833)
Supplement: Supplementary file 3 [file jm5c00833_si_003.zip › FIDs for publication_after review/1f/structure.mol]

structure.mol
  ChemDraw02022416042D

 17 18  0  0  0  0  0  0  0  0999 V2000
   -1.6483   -0.8135    0.0000 O   0  0  0  0  0  0  0  0  0  0  0  0
   -1.4768   -0.0066    0.0000 C   0  0  0  0  0  0  0  0  0  0  0  0
   -2.0288    0.6065    0.0000 C   0  0  0  0  0  0  0  0  0  0  0  0
   -1.6163    1.3210    0.0000 C   0  0  0  0  0  0  0  0  0  0  0  0
   -0.8093    1.1495    0.0000 C   0  0  0  0  0  0  0  0  0  0  0  0
   -0.7231    0.3290    0.0000 N   0  0  0  0  0  0  0  0  0  0  0  0
   -0.0086   -0.0835    0.0000 C   0  0  0  0  0  0  0  0  0  0  0  0
    0.7059    0.3290    0.0000 N   0  0  0  0  0  0  0  0  0  0  0  0
    1.4203   -0.0835    0.0000 C   0  0  0  0  0  0  0  0  0  0  0  0
    2.1348    0.3290    0.0000 C   0  0  0  0  0  0  0  0  0  0  0  0
    2.8493    0.7415    0.0000 F   0  0  0  0  0  0  0  0  0  0  0  0
    2.1348    1.1540    0.0000 F   0  0  0  0  0  0  0  0  0  0  0  0
    2.8493   -0.0835    0.0000 F   0  0  0  0  0  0  0  0  0  0  0  0
    1.4203   -0.9085    0.0000 C   0  0  0  0  0  0  0  0  0  0  0  0
    0.7059   -1.3210    0.0000 C   0  0  0  0  0  0  0  0  0  0  0  0
   -0.0086   -0.9085    0.0000 C   0  0  0  0  0  0  0  0  0  0  0  0
   -2.8493    0.5203    0.0000 C   0  0  0  0  0  0  0  0  0  0  0  0
  1  2  2  0      
  2  3  1  0      
  3  4  1  0      
  4  5  1  0      
  5  6  1  0      
  2  6  1  0      
  6  7  1  0      
  7  8  2  0      
  8  9  1  0      
  9 10  1  0      
 10 11  1  0      
 10 12  1  0      
 10 13  1  0      
  9 14  2  0      
 14 15  1  0      
 15 16  2  0      
  7 16  1  0      
  3 17  2  0      
M  END
