# Supplementary material for: A Predictive Model for Thiol Reactivity of N‑Heteroaryl α‑Methylene−γ-LactamsA Medicinally Relevant Covalent Reactive Group
Source: J Med Chem. 2025 May 23;68(11):11948–61. doi: 10.1021/acs.jmedchem.5c00833 (PMC12169685; doi:10.1021/acs.jmedchem.5c00833)
Supplement: Supplementary file 3 [file jm5c00833_si_003.zip › FIDs for publication_after review/2i/details.txt]

--------------------------------------------
1H
--------------------------------------------

Spectrometer: Bruker Biospin GmbH 500 MHz

Acquisition software: Bruker Topspin 4.0.5

--------------------------------------------
13C
--------------------------------------------

Spectrometer: Bruker Biospin GmbH 125 MHz

Acquisition software: Bruker Topspin 4.0.5

--------------------------------------------

SMILES: O=C1N(C2=COC=C2)CCC1=C
