# Supplementary material for: A Predictive Model for Thiol Reactivity of N‑Heteroaryl α‑Methylene−γ-LactamsA Medicinally Relevant Covalent Reactive Group
Source: J Med Chem. 2025 May 23;68(11):11948–61. doi: 10.1021/acs.jmedchem.5c00833 (PMC12169685; doi:10.1021/acs.jmedchem.5c00833)
Supplement: Supplementary file 3 [file jm5c00833_si_003.zip › FIDs for publication_after review/2f/structure.mol]

structure.mol
  ChemDraw01212511382D

  0  0  0     0  0              0 V3000
M  V30 BEGIN CTAB
M  V30 COUNTS 16 18 0 0 0
M  V30 BEGIN ATOM
M  V30 1 O 1.403325 -0.936237 0.000000 0
M  V30 2 C 1.231725 -0.129388 0.000000 0
M  V30 3 C 1.783650 0.483863 0.000000 0
M  V30 4 C 1.371150 1.198312 0.000000 0
M  V30 5 C 0.564300 1.026713 0.000000 0
M  V30 6 N 0.477950 0.206112 0.000000 0
M  V30 7 C -0.236500 -0.206388 0.000000 0
M  V30 8 C 2.604250 0.397513 0.000000 0
M  V30 9 C -0.990275 0.129113 0.000000 0
M  V30 10 C -1.542200 -0.483863 0.000000 0
M  V30 11 S -1.129700 -1.198312 0.000000 0
M  V30 12 C -0.322850 -1.026988 0.000000 0
M  V30 13 C -1.245200 0.913688 0.000000 0
M  V30 14 C -2.052050 1.085287 0.000000 0
M  V30 15 C -2.604250 0.472313 0.000000 0
M  V30 16 C -2.349050 -0.312538 0.000000 0
M  V30 END ATOM
M  V30 BEGIN BOND
M  V30 1 2 1 2
M  V30 2 1 2 3
M  V30 3 1 3 4
M  V30 4 1 4 5
M  V30 5 1 5 6
M  V30 6 1 2 6
M  V30 7 1 6 7
M  V30 8 2 3 8
M  V30 9 1 7 9
M  V30 10 2 9 10
M  V30 11 1 10 11
M  V30 12 1 11 12
M  V30 13 2 12 7
M  V30 14 1 9 13
M  V30 15 2 13 14
M  V30 16 1 14 15
M  V30 17 2 15 16
M  V30 18 1 16 10
M  V30 END BOND
M  V30 END CTAB
M  END
