# Supplementary material for: A Predictive Model for Thiol Reactivity of N‑Heteroaryl α‑Methylene−γ-LactamsA Medicinally Relevant Covalent Reactive Group
Source: J Med Chem. 2025 May 23;68(11):11948–61. doi: 10.1021/acs.jmedchem.5c00833 (PMC12169685; doi:10.1021/acs.jmedchem.5c00833)
Supplement: Supplementary file 3 [file jm5c00833_si_003.zip › FIDs for publication_after review/2c/structure.mol]

structure.mol
  ChemDraw01212511392D

  0  0  0     0  0              0 V3000
M  V30 BEGIN CTAB
M  V30 COUNTS 13 14 0 0 0
M  V30 BEGIN ATOM
M  V30 1 O 0.933900 -0.813450 0.000000 0
M  V30 2 C 0.762300 -0.006600 0.000000 0
M  V30 3 C 1.314225 0.606650 0.000000 0
M  V30 4 C 0.901725 1.321100 0.000000 0
M  V30 5 C 0.094875 1.149500 0.000000 0
M  V30 6 N 0.008525 0.328900 0.000000 0
M  V30 7 C -0.705925 -0.083600 0.000000 0
M  V30 8 C 2.134825 0.520300 0.000000 0
M  V30 9 C -1.420375 0.328900 0.000000 0
M  V30 10 N -2.134825 -0.083600 0.000000 0
M  V30 11 C -2.134825 -0.908600 0.000000 0
M  V30 12 C -1.420375 -1.321100 0.000000 0
M  V30 13 N -0.705925 -0.908600 0.000000 0
M  V30 END ATOM
M  V30 BEGIN BOND
M  V30 1 2 1 2
M  V30 2 1 2 3
M  V30 3 1 3 4
M  V30 4 1 4 5
M  V30 5 1 5 6
M  V30 6 1 2 6
M  V30 7 1 6 7
M  V30 8 2 3 8
M  V30 9 2 7 9
M  V30 10 1 9 10
M  V30 11 2 10 11
M  V30 12 1 11 12
M  V30 13 2 12 13
M  V30 14 1 13 7
M  V30 END BOND
M  V30 END CTAB
M  END
