# Supplementary material for: A Predictive Model for Thiol Reactivity of N‑Heteroaryl α‑Methylene−γ-LactamsA Medicinally Relevant Covalent Reactive Group
Source: J Med Chem. 2025 May 23;68(11):11948–61. doi: 10.1021/acs.jmedchem.5c00833 (PMC12169685; doi:10.1021/acs.jmedchem.5c00833)
Supplement: Supplementary file 3 [file jm5c00833_si_003.zip › FIDs for publication_after review/1b/structure.mol]

structure.mol
  ChemDraw02022411462D

 13 14  0  0  0  0  0  0  0  0999 V2000
   -0.5894    0.1819    0.0000 C   0  0  0  0  0  0  0  0  0  0  0  0
   -1.1252   -0.1276    0.0000 C   0  0  0  0  0  0  0  0  0  0  0  0
   -0.9968   -0.7329    0.0000 C   0  0  0  0  0  0  0  0  0  0  0  0
   -0.3815   -0.7976    0.0000 C   0  0  0  0  0  0  0  0  0  0  0  0
   -0.1293   -0.2324    0.0000 N   0  0  0  0  0  0  0  0  0  0  0  0
   -0.5247    0.7976    0.0000 O   0  0  0  0  0  0  0  0  0  0  0  0
   -1.6909    0.1242    0.0000 C   0  0  0  0  0  0  0  0  0  0  0  0
    0.4760   -0.1035    0.0000 C   0  0  0  0  0  0  0  0  0  0  0  0
    0.8916   -0.5648    0.0000 C   0  0  0  0  0  0  0  0  0  0  0  0
    1.4995   -0.4354    0.0000 N   0  0  0  0  0  0  0  0  0  0  0  0
    1.6909    0.1548    0.0000 C   0  0  0  0  0  0  0  0  0  0  0  0
    1.2753    0.6165    0.0000 N   0  0  0  0  0  0  0  0  0  0  0  0
    0.6678    0.4872    0.0000 C   0  0  0  0  0  0  0  0  0  0  0  0
  1  2  1  0      
  2  3  1  0      
  3  4  1  0      
  4  5  1  0      
  5  1  1  0      
  1  6  2  0      
  2  7  2  0      
  5  8  1  0      
  8  9  2  0      
  9 10  1  0      
 10 11  2  0      
 11 12  1  0      
 12 13  2  0      
 13  8  1  0      
M  END
