# Supplementary material for: A Predictive Model for Thiol Reactivity of N‑Heteroaryl α‑Methylene−γ-LactamsA Medicinally Relevant Covalent Reactive Group
Source: J Med Chem. 2025 May 23;68(11):11948–61. doi: 10.1021/acs.jmedchem.5c00833 (PMC12169685; doi:10.1021/acs.jmedchem.5c00833)
Supplement: Supplementary file 3 [file jm5c00833_si_003.zip › FIDs for publication_after review/1d/structure.mol]

structure.mol
  ChemDraw02022411082D

 12 13  0  0  0  0  0  0  0  0999 V2000
    0.6674    1.0473    0.0000 O   0  0  0  0  0  0  0  0  0  0  0  0
    0.6674    0.2223    0.0000 C   0  0  0  0  0  0  0  0  0  0  0  0
    1.3349   -0.2627    0.0000 C   0  0  0  0  0  0  0  0  0  0  0  0
    1.0799   -1.0473    0.0000 C   0  0  0  0  0  0  0  0  0  0  0  0
    0.2549   -1.0473    0.0000 C   0  0  0  0  0  0  0  0  0  0  0  0
    0.0000   -0.2627    0.0000 N   0  0  0  0  0  0  0  0  0  0  0  0
   -0.7846   -0.0077    0.0000 C   0  0  0  0  0  0  0  0  0  0  0  0
   -1.4521   -0.4926    0.0000 C   0  0  0  0  0  0  0  0  0  0  0  0
   -2.1195   -0.0077    0.0000 S   0  0  0  0  0  0  0  0  0  0  0  0
   -1.8646    0.7769    0.0000 C   0  0  0  0  0  0  0  0  0  0  0  0
   -1.0396    0.7769    0.0000 C   0  0  0  0  0  0  0  0  0  0  0  0
    2.1195   -0.0077    0.0000 C   0  0  0  0  0  0  0  0  0  0  0  0
  1  2  2  0      
  2  3  1  0      
  3  4  1  0      
  4  5  1  0      
  5  6  1  0      
  2  6  1  0      
  6  7  1  0      
  7  8  2  0      
  8  9  1  0      
  9 10  1  0      
 10 11  2  0      
  7 11  1  0      
  3 12  2  0      
M  END
