# Supplementary material for: A Predictive Model for Thiol Reactivity of N‑Heteroaryl α‑Methylene−γ-LactamsA Medicinally Relevant Covalent Reactive Group
Source: J Med Chem. 2025 May 23;68(11):11948–61. doi: 10.1021/acs.jmedchem.5c00833 (PMC12169685; doi:10.1021/acs.jmedchem.5c00833)
Supplement: Supplementary file 3 [file jm5c00833_si_003.zip › FIDs for publication_after review/2b/structure.mol]

structure.mol
  ChemDraw01212511292D

  0  0  0     0  0              0 V3000
M  V30 BEGIN CTAB
M  V30 COUNTS 12 13 0 0 0
M  V30 BEGIN ATOM
M  V30 1 O 0.872300 -0.936237 0.000000 0
M  V30 2 C 0.700700 -0.129388 0.000000 0
M  V30 3 C 1.252625 0.483863 0.000000 0
M  V30 4 C 0.840125 1.198312 0.000000 0
M  V30 5 C 0.033275 1.026713 0.000000 0
M  V30 6 N -0.053075 0.206112 0.000000 0
M  V30 7 C -0.767525 -0.206388 0.000000 0
M  V30 8 C 2.073225 0.397513 0.000000 0
M  V30 9 N -1.521300 0.129113 0.000000 0
M  V30 10 C -2.073225 -0.483863 0.000000 0
M  V30 11 C -1.660725 -1.198312 0.000000 0
M  V30 12 S -0.853875 -1.026988 0.000000 0
M  V30 END ATOM
M  V30 BEGIN BOND
M  V30 1 2 1 2
M  V30 2 1 2 3
M  V30 3 1 3 4
M  V30 4 1 4 5
M  V30 5 1 5 6
M  V30 6 1 2 6
M  V30 7 1 6 7
M  V30 8 2 3 8
M  V30 9 2 7 9
M  V30 10 1 9 10
M  V30 11 2 10 11
M  V30 12 1 11 12
M  V30 13 1 12 7
M  V30 END BOND
M  V30 END CTAB
M  END
