# Supplementary material for: A Predictive Model for Thiol Reactivity of N‑Heteroaryl α‑Methylene−γ-LactamsA Medicinally Relevant Covalent Reactive Group
Source: J Med Chem. 2025 May 23;68(11):11948–61. doi: 10.1021/acs.jmedchem.5c00833 (PMC12169685; doi:10.1021/acs.jmedchem.5c00833)
Supplement: Supplementary file 3 [file jm5c00833_si_003.zip › FIDs for publication_after review/2g/11/audita.txt]

##TITLE= Audit trail, TopSpin 3.6.2
##JCAMPDX= 5.01
##ORIGIN= Bruker BioSpin GmbH
##OWNER= nmr
$$ E:/2024/data/Brummond/nmr/CS-1-10/10/audita.txt
##AUDIT TRAIL=  $$ (NUMBER, WHEN, WHO, WHERE, PROCESS, VERSION, WHAT)
(   1,<2024-08-13 08:26:46.869 -0400>,<nmr>,<NMR500>,<go4>,<TopSpin 3.6.2>,
      <created by zg
	started at 2024-08-13 04:50:32.182 -0400,
	POWCHK enabled, PULCHK disabled,
       configuration hash MD5:
       12 9C 96 25 FC 76 EF 0E EF 2F 57 B1 72 63 FC D3
       data hash MD5: 64K
       29 85 06 77 B3 DA B0 6A 84 6A 2F 0D 9B EB 6E 70>)
(   2,<2024-08-13 08:26:47.182 -0400>,<nmr>,<NMR500>,<audit>,<TopSpin 3.6.2>,
      <user comment:
       ICON-NMR User ID: Brummond
       data hash MD5: 64K
       29 85 06 77 B3 DA B0 6A 84 6A 2F 0D 9B EB 6E 70>)
##END=

$$ hash MD5
$$ 26 79 D6 2E 57 CE AA F9 F7 B9 6C 03 E1 D8 F8 B8
