# Supplementary material for: A Predictive Model for Thiol Reactivity of N‑Heteroaryl α‑Methylene−γ-LactamsA Medicinally Relevant Covalent Reactive Group
Source: J Med Chem. 2025 May 23;68(11):11948–61. doi: 10.1021/acs.jmedchem.5c00833 (PMC12169685; doi:10.1021/acs.jmedchem.5c00833)
Supplement: Supplementary file 3 [file jm5c00833_si_003.zip › FIDs for publication_after review/2g/11/shimvalues]

# Tue Aug 13 08:26:46 2024
#$$PROBEIDENTIFIER=Z113652_0064
#$$PROBENAME=PA BBO 500S2 BBF-H-D-05 Z PLUS SP
#$$SHIMID=292722
#
# Active Shim Gradients
#
Z           		8074            
Z2          		6874            
Z3          		-48             
Z4          		-4039           
Z5          		-851            
Z6          		2387            
Z7          		9521            
Z8          		8063            
X           		-832            
XZ          		-2094           
XZ2         		-6584           
XZ3         		298             
XZ4         		-1213           
XZ5         		4891            
Y           		-4423           
YZ          		-4947           
YZ2         		8777            
YZ3         		-858            
YZ4         		2141            
YZ5         		-10333          
XY          		-915            
XYZ         		4603            
XYZ2        		-1115           
XYZ3        		-1673           
XYZ4        		-1681           
XYZ5        		0               
(X2-Y2)     		-5922           
(X2-Y2)Z    		2882            
(X2-Y2)Z2   		304             
(X2-Y2)Z3   		-588            
(X2-Y2)Z4   		3669            
(X2-Y2)Z5   		0               
X3          		7264            
X3Z         		5427            
Y3          		-556            
Y3Z         		2898            
#
# Lock Parameter
#
FIELD		-6500.007
LOCKPHASE		271.139 
LOCKPOWER		-30.000 
LOCKGAIN		128.568 
LOCKDC		-75.000 
LOCKSHIFT		7.240   
LOOPGAIN		-12.000 
LOOPTIME		0.400   
LOOPFILTER		100.000 
#
IEEE64_VERSION_CODE 1
#
# Shim currents 
#
SHIM_SETTING [1 ]  5210.95425980   
SHIM_SETTING [2 ]  1738.80708702   
SHIM_SETTING [3 ]  -5857.91832689  
SHIM_SETTING [4 ]  8747.65368625   
SHIM_SETTING [5 ]  -6242.14563260  
SHIM_SETTING [6 ]  -2801.99895966  
SHIM_SETTING [7 ]  17218.38337498  
SHIM_SETTING [8 ]  -237.51357072   
SHIM_SETTING [9 ]  4307.95732717   
SHIM_SETTING [10]  1257.79745412   
SHIM_SETTING [11]  2600.00000000   
SHIM_SETTING [12]  -3453.41600000  
SHIM_SETTING [13]  2341.81400000   
SHIM_SETTING [14]  890.55800000    
SHIM_SETTING [15]  -8199.95183486  
SHIM_SETTING [16]  -7946.00283486  
SHIM_SETTING [17]  4424.38516109   
SHIM_SETTING [18]  4841.49483891   
SHIM_SETTING [19]  5404.38975333   
SHIM_SETTING [20]  -4056.22270744  
SHIM_SETTING [21]  622.57500000    
SHIM_SETTING [22]  -4271.50800000  
SHIM_SETTING [23]  -7410.56700000  
SHIM_SETTING [24]  -12216.90900000 
SHIM_SETTING [25]  301.14300000    
SHIM_SETTING [26]  189.63600000    
SHIM_SETTING [27]  6155.04700000   
SHIM_SETTING [28]  -3225.07111925  
SHIM_SETTING [29]  -1923.02400000  
SHIM_SETTING [30]  -633.60000000   
SHIM_SETTING [31]  -16051.00826226 
SHIM_SETTING [32]  15394.91388075  
SHIM_SETTING [33]  879.69600000    
SHIM_SETTING [34]  -5854.38200000  
SHIM_SETTING [35]  5885.89400000   
SHIM_SETTING [36]  -2719.97700000  
SHIM_SETTING [37]  8703.59736648   
SHIM_SETTING [38]  -14928.98965940 
SHIM_SETTING [39]  -8411.22373774  
SHIM_SETTING [40]  2600.00000000   
