# Supplementary material for: A Predictive Model for Thiol Reactivity of N‑Heteroaryl α‑Methylene−γ-LactamsA Medicinally Relevant Covalent Reactive Group
Source: J Med Chem. 2025 May 23;68(11):11948–61. doi: 10.1021/acs.jmedchem.5c00833 (PMC12169685; doi:10.1021/acs.jmedchem.5c00833)
Supplement: Supplementary file 3 [file jm5c00833_si_003.zip › FIDs for publication_after review/2g/11/scon2]

##TITLE= Parameter file, TopSpin 3.6.2
##JCAMPDX= 5.0
##DATATYPE= Parameter Values
##NPOINTS= 1	$$ modification sequence number
##ORIGIN= Bruker BioSpin GmbH
##OWNER= nmr
$$ 2024-08-13 04:50:32.104 -0400  nmr@NMR500
$$ E:/2024/data/Brummond/nmr/CS-1-10/10/scon2
$$ process C:\Bruker\TopSpin3.6.2\prog\mod\go4.exe
##$BLKTR= (0..19)
3 3 3 3 3 3 3 3 3 3 3 3 3 3 3 3 3 3 3 3
##$DE1= 4.5
##$DEADC= 0.5
##$DEPA= 4.5
##$DERX= 1.5
##$FILCOR= 0
##$GRADCHAN= 0
##$GRADPRE= (0..1)
10 10
##$HD_BLKTR= (0..19)
1 1 1 1 1 1 1 1 1 1 1 1 1 1 1 1 1 1 1 1
##$HD_DE1= 5
##$HD_DEADC= 0
##$HD_DEPA= 2.5
##$HD_DERX= 0
##END=
