# Supplementary material for: A Predictive Model for Thiol Reactivity of N‑Heteroaryl α‑Methylene−γ-LactamsA Medicinally Relevant Covalent Reactive Group
Source: J Med Chem. 2025 May 23;68(11):11948–61. doi: 10.1021/acs.jmedchem.5c00833 (PMC12169685; doi:10.1021/acs.jmedchem.5c00833)
Supplement: Supplementary file 3 [file jm5c00833_si_003.zip › FIDs for publication_after review/1h/11/shimvalues]

# Sun Jul 09 00:36:19 2023
#$$PROBEIDENTIFIER=Z113652_0064
#$$PROBENAME=PA BBO 500S2 BBF-H-D-05 Z PLUS SP
#$$SHIMID=292722
#
# Active Shim Gradients
#
Z           		8059            
Z2          		6858            
Z3          		-45             
Z4          		-3929           
Z5          		-651            
Z6          		2119            
Z7          		6012            
Z8          		2808            
X           		-866            
XZ          		-2060           
XZ2         		-6584           
XZ3         		298             
XZ4         		-1213           
XZ5         		4891            
Y           		-4399           
YZ          		-4939           
YZ2         		8777            
YZ3         		-858            
YZ4         		2141            
YZ5         		-10333          
XY          		-915            
XYZ         		4603            
XYZ2        		-1115           
XYZ3        		-1673           
XYZ4        		-1681           
XYZ5        		0               
(X2-Y2)     		-5922           
(X2-Y2)Z    		2882            
(X2-Y2)Z2   		304             
(X2-Y2)Z3   		-588            
(X2-Y2)Z4   		3669            
(X2-Y2)Z5   		0               
X3          		7264            
X3Z         		5427            
Y3          		-556            
Y3Z         		2898            
#
# Lock Parameter
#
FIELD		-6473.294
LOCKPHASE		275.652 
LOCKPOWER		-30.000 
LOCKGAIN		128.118 
LOCKDC		-75.000 
LOCKSHIFT		7.240   
LOOPGAIN		-12.000 
LOOPTIME		0.400   
LOOPFILTER		100.000 
#
IEEE64_VERSION_CODE 1
#
# Shim currents 
#
SHIM_SETTING [1 ]  4716.01931768   
SHIM_SETTING [2 ]  4289.32621395   
SHIM_SETTING [3 ]  -3633.81352436  
SHIM_SETTING [4 ]  3675.37373759   
SHIM_SETTING [5 ]  -3122.53150591  
SHIM_SETTING [6 ]  -1120.90371955  
SHIM_SETTING [7 ]  8794.12194344   
SHIM_SETTING [8 ]  -1940.32225538  
SHIM_SETTING [9 ]  3168.98533464   
SHIM_SETTING [10]  1628.55258547   
SHIM_SETTING [11]  2600.00000000   
SHIM_SETTING [12]  -3453.41600000  
SHIM_SETTING [13]  2341.81400000   
SHIM_SETTING [14]  890.55800000    
SHIM_SETTING [15]  -8196.65609175  
SHIM_SETTING [16]  -8010.70709175  
SHIM_SETTING [17]  4406.67065176   
SHIM_SETTING [18]  4791.20934824   
SHIM_SETTING [19]  5394.32128383   
SHIM_SETTING [20]  -4078.33656384  
SHIM_SETTING [21]  622.57500000    
SHIM_SETTING [22]  -4271.50800000  
SHIM_SETTING [23]  -7410.56700000  
SHIM_SETTING [24]  -12216.90900000 
SHIM_SETTING [25]  301.14300000    
SHIM_SETTING [26]  189.63600000    
SHIM_SETTING [27]  6155.04700000   
SHIM_SETTING [28]  -3195.39679816  
SHIM_SETTING [29]  -1923.02400000  
SHIM_SETTING [30]  -633.60000000   
SHIM_SETTING [31]  -16023.17638211 
SHIM_SETTING [32]  15408.58820184  
SHIM_SETTING [33]  879.69600000    
SHIM_SETTING [34]  -5854.38200000  
SHIM_SETTING [35]  5885.89400000   
SHIM_SETTING [36]  -2719.97700000  
SHIM_SETTING [37]  8713.53852625   
SHIM_SETTING [38]  -14916.21429095 
SHIM_SETTING [39]  -8391.05561789  
SHIM_SETTING [40]  2600.00000000   
