# Supplementary material for: A Predictive Model for Thiol Reactivity of N‑Heteroaryl α‑Methylene−γ-LactamsA Medicinally Relevant Covalent Reactive Group
Source: J Med Chem. 2025 May 23;68(11):11948–61. doi: 10.1021/acs.jmedchem.5c00833 (PMC12169685; doi:10.1021/acs.jmedchem.5c00833)
Supplement: Supplementary file 3 [file jm5c00833_si_003.zip › FIDs for publication_after review/1f/10/shimvalues]

# Tue Sep 12 16:12:26 2023
#$$PROBEIDENTIFIER=Z113652_0064
#$$PROBENAME=PA BBO 500S2 BBF-H-D-05 Z PLUS SP
#$$SHIMID=292722
#
# Active Shim Gradients
#
Z           		8218            
Z2          		6891            
Z3          		32              
Z4          		-4052           
Z5          		-875            
Z6          		2663            
Z7          		9726            
Z8          		6003            
X           		-882            
XZ          		-2123           
XZ2         		-6584           
XZ3         		298             
XZ4         		-1213           
XZ5         		4891            
Y           		-4448           
YZ          		-4922           
YZ2         		8777            
YZ3         		-858            
YZ4         		2141            
YZ5         		-10333          
XY          		-915            
XYZ         		4603            
XYZ2        		-1115           
XYZ3        		-1673           
XYZ4        		-1681           
XYZ5        		0               
(X2-Y2)     		-5922           
(X2-Y2)Z    		2882            
(X2-Y2)Z2   		304             
(X2-Y2)Z3   		-588            
(X2-Y2)Z4   		3669            
(X2-Y2)Z5   		0               
X3          		7264            
X3Z         		5427            
Y3          		-556            
Y3Z         		2898            
#
# Lock Parameter
#
FIELD		-6480.583
LOCKPHASE		281.517 
LOCKPOWER		-30.000 
LOCKGAIN		128.713 
LOCKDC		-75.000 
LOCKSHIFT		7.240   
LOOPGAIN		-12.000 
LOOPTIME		0.400   
LOOPFILTER		100.000 
#
IEEE64_VERSION_CODE 1
#
# Shim currents 
#
SHIM_SETTING [1 ]  5318.07791023   
SHIM_SETTING [2 ]  2673.62977080   
SHIM_SETTING [3 ]  -5909.08801970  
SHIM_SETTING [4 ]  6426.47943950   
SHIM_SETTING [5 ]  -5274.61565911  
SHIM_SETTING [6 ]  -1762.55188715  
SHIM_SETTING [7 ]  15791.04775599  
SHIM_SETTING [8 ]  -2110.95366177  
SHIM_SETTING [9 ]  4323.56309940   
SHIM_SETTING [10]  1160.82959130   
SHIM_SETTING [11]  2600.00000000   
SHIM_SETTING [12]  -3453.41600000  
SHIM_SETTING [13]  2341.81400000   
SHIM_SETTING [14]  890.55800000    
SHIM_SETTING [15]  -8274.10533946  
SHIM_SETTING [16]  -7962.15633946  
SHIM_SETTING [17]  4360.49459553   
SHIM_SETTING [18]  4805.38540447   
SHIM_SETTING [19]  5375.58920597   
SHIM_SETTING [20]  -4074.74924833  
SHIM_SETTING [21]  622.57500000    
SHIM_SETTING [22]  -4271.50800000  
SHIM_SETTING [23]  -7410.56700000  
SHIM_SETTING [24]  -12216.90900000 
SHIM_SETTING [25]  301.14300000    
SHIM_SETTING [26]  189.63600000    
SHIM_SETTING [27]  6155.04700000   
SHIM_SETTING [28]  -3222.64761926  
SHIM_SETTING [29]  -1923.02400000  
SHIM_SETTING [30]  -633.60000000   
SHIM_SETTING [31]  -16064.03363677 
SHIM_SETTING [32]  15347.33738074  
SHIM_SETTING [33]  879.69600000    
SHIM_SETTING [34]  -5854.38200000  
SHIM_SETTING [35]  5885.89400000   
SHIM_SETTING [36]  -2719.97700000  
SHIM_SETTING [37]  8687.33676218   
SHIM_SETTING [38]  -14936.39336158 
SHIM_SETTING [39]  -8448.19836323  
SHIM_SETTING [40]  2600.00000000   
