# Supplementary material for: A Predictive Model for Thiol Reactivity of N‑Heteroaryl α‑Methylene−γ-LactamsA Medicinally Relevant Covalent Reactive Group
Source: J Med Chem. 2025 May 23;68(11):11948–61. doi: 10.1021/acs.jmedchem.5c00833 (PMC12169685; doi:10.1021/acs.jmedchem.5c00833)
Supplement: Supplementary file 3 [file jm5c00833_si_003.zip › FIDs for publication_after review/2i/12/shimvalues]

# Tue Jul 30 07:23:11 2024
#$$PROBEIDENTIFIER=Z113652_0064
#$$PROBENAME=PA BBO 500S2 BBF-H-D-05 Z PLUS SP
#$$SHIMID=292722
#
# Active Shim Gradients
#
Z           		8041            
Z2          		6939            
Z3          		-77             
Z4          		-4768           
Z5          		-951            
Z6          		4882            
Z7          		10744           
Z8          		8063            
X           		-884            
XZ          		-2150           
XZ2         		-6584           
XZ3         		298             
XZ4         		-1213           
XZ5         		4891            
Y           		-4385           
YZ          		-4954           
YZ2         		8777            
YZ3         		-858            
YZ4         		2141            
YZ5         		-10333          
XY          		-915            
XYZ         		4603            
XYZ2        		-1115           
XYZ3        		-1673           
XYZ4        		-1681           
XYZ5        		0               
(X2-Y2)     		-5922           
(X2-Y2)Z    		2882            
(X2-Y2)Z2   		304             
(X2-Y2)Z3   		-588            
(X2-Y2)Z4   		3669            
(X2-Y2)Z5   		0               
X3          		7264            
X3Z         		5427            
Y3          		-556            
Y3Z         		2898            
#
# Lock Parameter
#
FIELD		-6503.553
LOCKPHASE		290.189 
LOCKPOWER		-30.000 
LOCKGAIN		133.031 
LOCKDC		-75.000 
LOCKSHIFT		7.240   
LOOPGAIN		-12.000 
LOOPTIME		0.400   
LOOPFILTER		100.000 
#
IEEE64_VERSION_CODE 1
#
# Shim currents 
#
SHIM_SETTING [1 ]  5360.48892384   
SHIM_SETTING [2 ]  1172.60147139   
SHIM_SETTING [3 ]  -6688.47132399  
SHIM_SETTING [4 ]  6832.82075888   
SHIM_SETTING [5 ]  -6228.59479689  
SHIM_SETTING [6 ]  -2216.97198515  
SHIM_SETTING [7 ]  20150.37033368  
SHIM_SETTING [8 ]  419.00152489    
SHIM_SETTING [9 ]  5124.25742814   
SHIM_SETTING [10]  1579.39928770   
SHIM_SETTING [11]  2600.00000000   
SHIM_SETTING [12]  -3453.41600000  
SHIM_SETTING [13]  2341.81400000   
SHIM_SETTING [14]  890.55800000    
SHIM_SETTING [15]  -8302.91188990  
SHIM_SETTING [16]  -7936.96288990  
SHIM_SETTING [17]  4345.56200000   
SHIM_SETTING [18]  4816.31800000   
SHIM_SETTING [19]  5369.85978412   
SHIM_SETTING [20]  -4070.91321588  
SHIM_SETTING [21]  622.57500000    
SHIM_SETTING [22]  -4271.50800000  
SHIM_SETTING [23]  -7410.56700000  
SHIM_SETTING [24]  -12216.90900000 
SHIM_SETTING [25]  301.14300000    
SHIM_SETTING [26]  189.63600000    
SHIM_SETTING [27]  6155.04700000   
SHIM_SETTING [28]  -3197.75415595  
SHIM_SETTING [29]  -1923.02400000  
SHIM_SETTING [30]  -633.60000000   
SHIM_SETTING [31]  -16016.36115740 
SHIM_SETTING [32]  15436.23084405  
SHIM_SETTING [33]  879.69600000    
SHIM_SETTING [34]  -5854.38200000  
SHIM_SETTING [35]  5885.89400000   
SHIM_SETTING [36]  -2719.97700000  
SHIM_SETTING [37]  8722.82173807   
SHIM_SETTING [38]  -14912.24522041 
SHIM_SETTING [39]  -8369.87084260  
SHIM_SETTING [40]  2600.00000000   
