# Supplementary material for: A Predictive Model for Thiol Reactivity of N‑Heteroaryl α‑Methylene−γ-LactamsA Medicinally Relevant Covalent Reactive Group
Source: J Med Chem. 2025 May 23;68(11):11948–61. doi: 10.1021/acs.jmedchem.5c00833 (PMC12169685; doi:10.1021/acs.jmedchem.5c00833)
Supplement: Supplementary file 3 [file jm5c00833_si_003.zip › FIDs for publication_after review/1a/11/audita.txt]

##TITLE= Audit trail, TopSpin 3.6.2
##JCAMPDX= 5.01
##ORIGIN= Bruker BioSpin GmbH
##OWNER= nmr
$$ E:/2023/data/Brummond/nmr/MM-02-164-2/11/audita.txt
##AUDIT TRAIL=  $$ (NUMBER, WHEN, WHO, WHERE, PROCESS, VERSION, WHAT)
(   1,<2023-09-12 00:46:33.189 -0400>,<nmr>,<NMR500>,<go4>,<TopSpin 3.6.2>,
      <created by zg
	started at 2023-09-11 22:57:24.736 -0400,
	POWCHK enabled, PULCHK disabled,
       configuration hash MD5:
       12 9C 96 25 FC 76 EF 0E EF 2F 57 B1 72 63 FC D3
       data hash MD5: 64K
       83 32 74 E5 ED 89 2C E9 B4 ED C0 7D 06 D1 5F CE>)
(   2,<2023-09-12 00:46:33.611 -0400>,<nmr>,<NMR500>,<audit>,<TopSpin 3.6.2>,
      <user comment:
       ICON-NMR User ID: Brummond
       data hash MD5: 64K
       83 32 74 E5 ED 89 2C E9 B4 ED C0 7D 06 D1 5F CE>)
##END=

$$ hash MD5
$$ B7 D2 8D 67 26 74 96 0D 40 75 9E 5B A6 06 F6 00
